# Supplementary material for: Genome-wide DNA methylation profiling in whole blood reveals epigenetic signatures associated with migraine
Source: BMC Genomics. 2018 Jan 22;19:69. doi: 10.1186/s12864-018-4450-2 (PMC5778740; doi:10.1186/s12864-018-4450-2)
Supplement: Supplementary file 1 — Differentially methylated regions identified by a sliding window analysis. This file contains the genomic coordinates for each genome-wide significant differentially methylated region, with additional information on: a) the number of CpGs within each region; b) whether the DMR was hypomethylated or hypermethylated; c) the P value and FDR q-value for each DMR; d) the closest gene; e) the beta-value difference for the most significant CpG in the region. (XLSX 19 kb) [file 12864_2018_4450_MOESM1_ESM.xlsx]

## Sheet: DMR_combined_summary_collapse_m
Chr	Start	End	DMR length	CpG length	DMR status	DMR P value	DMR FDR	Closest gene	Largest beta difference	CpG ID	most signficant P value
chr11	20625538	20628781	3243	10	Hypo	2.54152e-17	4.16249e-12	SLC6A5	0.0452644	cg09357935	4.77601e-11
chr6	30033321	30046936	13615	128	Hypo	1.50366e-14	1.23135e-09	PPP1R11,RNF39	0.0497374	cg08491487	1.08393e-24
chr9	124987896	124992432	4536	13	Hyper	1.64687e-12	8.99079e-08	LHX6	0.0828219	cg13862711	1.30942e-09
chr3	185911208	185913486	2278	9	Hypo	5.28062e-12	2.16215e-07	DGKG	0.0364221	cg12121643	1.55246e-12
chr13	31506270	31508139	1869	11	Hypo	2.14925e-11	7.04008e-07	TEX26,TEX26-AS1	0.0315507	cg13614409	4.39175e-12
chr11	67417958	67419405	1447	13	Hypo	6.54296e-10	1.78601e-05	ACY3	0.0265227	cg25835179	6.54296e-10
chr5	156886147	156888490	2343	12	Hypo	1.26255e-09	2.95402e-05	LOC102724404,NIPAL4	0.0305823	cg22213386	9.47231e-11
chr6	74070966	74075136	4170	16	Hyper	1.99168e-09	4.07746e-05	KHDC3L	0.022474	cg16074228	3.00288e-11
chr13	31479366	31482184	2818	13	Hypo	2.46301e-09	4.34141e-05	MEDAG,TEX26-AS1	0.0302902	cg00367615	5.57353e-09
chr12	52403511	52405422	1911	6	Hypo	2.65075e-09	4.34141e-05	GRASP	0.0153948	cg06611426	2.65075e-09
chr13	36871646	36874065	2419	13	Hypo	4.42087e-09	6.58228e-05	CCDC169,CCDC169-SOHLH2	0.0291284	cg13455704	1.3617e-09
chr1	75198211	75201562	3351	14	Hyper	4.83831e-09	6.60348e-05	CRYZ,TYW3	0.0536008	cg09502221	5.7752e-09
chr7	38350464	38352468	2004	7	Hyper	3.10289e-08	0.000390916	TRG-AS1	0.0409327	cg07076816	1.40269e-08
chr14	104652835	104653879	1044	3	Hypo	4.6297e-08	0.000509686	KIF26A	0.0656986	cg21792493	4.6297e-08
chr19	863054	864244	1190	4	Hypo	4.93492e-08	0.000509686	CFD	0.0377869	cg19279342	4.93492e-08
chr11	60608291	60611004	2713	13	Hyper	4.97923e-08	0.000509686	CCDC86	0.0886645	cg06394820	3.0947e-09
chr3	196705629	196706898	1269	5	Hypo	6.28305e-08	0.000605317	PIGZ	0.0526673	cg18522231	6.28305e-08
chr17	78862867	78867579	4712	15	Hyper	7.3255e-08	0.000666539	RPTOR	0.0240152	cg10035831	2.21792e-05
chr7	128555661	128557770	2109	5	Hypo	1.08974e-07	0.000939356	KCP	0.0183501	cg07493435	6.49855e-07
chr5	43000303	43002210	1907	8	Hypo	1.59206e-07	0.00130374	FLJ32255	0.0164615	cg01067139	1.59206e-07
chr10	88727649	88732875	5226	22	Hypo	1.79214e-07	0.0013977	ADIRF,AGAP11	0.0245693	cg09715672	4.03214e-10
chr11	118781150	118783879	2729	12	Hypo	1.95493e-07	0.00142524	BCL9L,MIR4492	0.0148562	cg04075973	2.40549e-05
chr12	75784541	75786295	1754	11	Hyper	2.00149e-07	0.00142524	CAPS2,GLIPR1L2	0.0256268	cg02415057	2.00149e-07
chr7	95025194	95028158	2964	26	Hyper	2.769e-07	0.00188961	PON3	0.0315974	cg11435506	1.01376e-09
chr17	37321201	37325234	4033	13	Hypo	3.22657e-07	0.00211379	ARL5C	0.0200026	cg07330481	5.63191e-08
chr3	118891711	118893330	1619	5	Hypo	3.4838e-07	0.00219453	UPK1B	0.0218966	cg02019333	8.61597e-08
chr16	88703611	88707717	4106	10	Hypo	4.35071e-07	0.00259113	IL17C	0.0246482	cg05463589	2.74513e-05
chr4	10020360	10022355	1995	6	Hypo	4.42983e-07	0.00259113	SLC2A9	0.0369996	cg00071950	4.42983e-07
chr12	47219626	47222046	2420	13	Hypo	4.69269e-07	0.00265024	SLC38A4	0.0277564	cg11146691	1.32219e-06
chr1	228785238	228787295	2057	4	Hypo	5.15978e-07	0.00273691	DUSP5P1,RHOU	0.0204484	cg01525538	2.55671e-07
chr20	23066944	23068771	1827	11	Hypo	5.18037e-07	0.00273691	CD93	0.0131665	cg22481632	5.18037e-07
chr3	186490656	186491915	1259	5	Hypo	5.99559e-07	0.00301792	EIF4A2	0.0440856	cg22984571	5.99559e-07
chr12	131488390	131489926	1536	6	Hypo	6.0808e-07	0.00301792	ADGRD1	0.021298	cg24947371	6.0808e-07
chr5	158531132	158535530	4398	18	Hypo	1.01773e-06	0.00490246	LOC101927740	0.020573	cg08777316	9.45969e-10
chr16	29909924	29914223	4299	14	Hyper	1.0825e-06	0.0050655	ASPHD1,SEZ6L2	0.0431681	cg08515989	1.72092e-05
chr18	77904435	77906947	2512	12	Hypo	1.26257e-06	0.005744	PARD6G-AS1	0.0270373	cg06092953	3.81884e-07
chr1	156211409	156213578	2169	12	Hypo	1.6103e-06	0.00704866	BGLAP,PAQR6,PMF1-BGLAP	0.014447	cg24843609	6.12316e-07
chr2	232055229	232056581	1352	3	Hypo	1.63542e-06	0.00704866	ARMC9	0.0178504	cg07929768	1.63542e-06
chr13	20989142	20990818	1676	5	Hypo	2.10298e-06	0.00883144	CRYL1	0.0185807	cg19159759	2.10298e-06
chr22	27152635	27154015	1380	4	Hypo	2.33343e-06	0.00955422	MIATNB	0.0480503	cg02018040	2.33343e-06
chr18	43546845	43549144	2299	10	Hypo	2.44248e-06	0.00975679	EPG5	0.00959075	cg10119257	2.24456e-06
chr16	29302087	29303402	1315	3	Hypo	2.67788e-06	0.0104424	SNX29P2	0.0196922	cg07558153	2.67788e-06
chr10	125318458	125320117	1659	6	Hypo	3.36688e-06	0.0128239	GPR26	0.0579244	cg07189673	3.36688e-06
chr7	52341469	52343265	1796	5	Hyper	3.61058e-06	0.0134396	POM121L12	0.0255351	cg03689146	3.61058e-06
chr19	11353961	11355401	1440	5	Hypo	3.83495e-06	0.0139575	DOCK6	0.0265121	cg12019614	3.83495e-06
chr1	26490540	26492047	1507	4	Hypo	4.30535e-06	0.0153289	FAM110D	0.0361112	cg07916101	4.30535e-06
chr13	79232732	79235847	3115	11	Hyper	4.9137e-06	0.0171227	RNF219	0.0675675	cg01819759	1.02759e-06
chr14	105944604	105947891	3287	9	Hypo	5.1258e-06	0.0174897	CRIP2	0.026537	cg13667739	0.000227908
chr15	69323046	69325156	2110	6	Hypo	5.38327e-06	0.0179933	MIR548H4,NOX5	0.0368591	cg17073392	1.4709e-06
chr5	1594021	1596048	2027	11	Hyper	5.71562e-06	0.0187221	SDHAP3	0.0738623	cg08778598	2.67354e-06
chr7	127318550	127319550	1000	1	Hypo	6.12257e-06	0.0196618	SND1	0.0211271	cg22171145	6.12257e-06
chr3	151176434	151179904	3470	9	Hyper	7.07877e-06	0.0222954	IGSF10	0.0246733	cg16780454	2.98534e-06
chr11	126335883	126336883	1000	1	Hypo	9.33273e-06	0.0288399	KIRREL3	0.0201209	cg12689529	9.33273e-06
chr20	5485144	5486873	1729	9	Hyper	1.0309e-05	0.0311936	LINC00654	0.0308126	cg10831901	1.0309e-05
chr20	44097320	44100675	3355	15	Hypo	1.04753e-05	0.0311936	WFDC2	0.0251361	cg06385187	2.02399e-07
chr15	99789622	99790855	1233	5	Hyper	1.09812e-05	0.032116	TTC23	0.038712	cg16052317	1.09812e-05
chr18	77622593	77625513	2920	9	Hypo	1.14084e-05	0.0327801	KCNG2	0.0409438	cg27264388	2.34305e-06
chr12	1753440	1757074	3634	10	Hypo	1.31693e-05	0.0371875	WNT5B	0.0240502	cg14527250	1.42113e-06
chr2	233274167	233275723	1556	5	Hyper	1.3771e-05	0.0382196	ALPPL2	0.0740938	cg02061626	1.3771e-05
chr2	111982156	111983509	1353	3	Hypo	1.40016e-05	0.0382196	MIR4435-2HG	0.00719536	cg04571233	1.40016e-05
chr8	11141365	11143829	2464	14	Hypo	1.65896e-05	0.0445418	MTMR9	0.0156995	cg21337580	0.000300805
chr13	45491859	45494328	2469	10	Hyper	1.72597e-05	0.0455935	NUFIP1	0.0138586	cg20043969	1.05576e-05
					45
					17
