# Supplementary material for: Genome-wide DNA methylation profiling in whole blood reveals epigenetic signatures associated with migraine
Source: BMC Genomics. 2018 Jan 22;19:69. doi: 10.1186/s12864-018-4450-2 (PMC5778740; doi:10.1186/s12864-018-4450-2)
Supplement: Supplementary file 2 — Differentially methylated regions identified using a sliding window approach and the bumphunter algorithm. This additional file contains genomic regions that were differentially methylated between migraine cases and non-migraine controls in both the sliding window and “bumphunter” approach. (XLSX 12 kb) [file 12864_2018_4450_MOESM2_ESM.xlsx]

## Sheet: bumps_overlap_dmrs
Chr	Start	End	Value	Area	P value	FWER	P value Area	FWER area
chr5	158533081	158533942	0.00630738	0.0189221	0.199881	1	0.44563	1
chr6	30034178	30034671	-0.010662	0.0852961	0.120931	1	0.146041	1
chr6	30034407	30035241	-0.00818825	0.032753	0.241888	1	0.324774	1
chr6	30034558	30035234	-0.00972827	0.0583696	0.182222	1	0.211352	1
chr6	30036904	30037773	0.00064052	0.00384312	0.0895547	1	0.835441	1
chr6	30038712	30040291	-0.0981768	2.5526	8.53593e-05	0.58	1.77671e-05	0.16
chr6	30042137	30043924	-0.00669063	0.0936689	0.145241	1	0.131135	1
chr6	30042295	30044105	-0.00668466	0.0467926	0.214324	1	0.25289	1
chr6	30042385	30043179	-0.0129276	0.0258552	0.191829	1	0.375642	1
chr8	11141365	11141996	-0.0380661	0.342595	0.0054039	1	0.0110206	1
chr10	88727649	88728572	-0.058253	0.466024	0.00273459	1	0.00473455	1
chr10	88730324	88731875	-0.0278064	0.278064	0.00983023	1	0.0185863	1
chr11	67417958	67418405	-0.100201	1.20242	1.39047e-05	0.136	0.000219771	0.876
chr12	47219705	47220092	-0.113425	1.24768	0.000231359	0.872	0.000188486	0.848
chr13	45491859	45492689	-0.0147786	0.0886714	0.0620667	1	0.139873	1
chr18	43546845	43548144	-0.0397766	0.35799	0.00873098	1	0.00984143	1
chr18	77623282	77623570	-0.145647	0.873884	3.82379e-05	0.316	0.000736176	0.988
chr18	77905119	77905947	-0.10272	1.0272	0.000399374	0.964	0.000404008	0.968
chr20	44098223	44098987	-0.0477024	0.381619	0.00101581	0.996	0.00829067	1
Chr	Chromosome
Start	Genomic position start
End	Genomic position end
Value	Average difference in methylation in the bump
Area	Area of the bump with respect to the 0 line
P value	P value differentially methylation
FWER	Family-wise error rate (FWER) of the regions estimated by permutation
P value Area	P value for area of bump
FWER area	Family-wise error rate (FWER) of area of bump
